# Supplementary material for: TMBur: a distributable tumor mutation burden approach for whole genome sequencing
Source: BMC Med Genomics. 2022 Sep 7;15:190. doi: 10.1186/s12920-022-01348-z (PMC9450342; doi:10.1186/s12920-022-01348-z)
Supplement: Supplementary file 1 — Additional file 1. Variation in TMB estimates by pipeline. [file 12920_2022_1348_MOESM1_ESM.xlsx]

## Sheet: Sheet1
Tools	Reference genome	Site	TMB estimate (SNV + indel)
Stelka	hg19	Vancouver	16.77
Strelka2 + Mutect intersection	hg38	Vancouver	13.99
TMBur	hg19	Vancouver	14.74
Mutect2 (custom filters)	hg19	Toronto	15.28
