# Supplementary material for: TMBur: a distributable tumor mutation burden approach for whole genome sequencing
Source: BMC Med Genomics. 2022 Sep 7;15:190. doi: 10.1186/s12920-022-01348-z (PMC9450342; doi:10.1186/s12920-022-01348-z)
Supplement: Supplementary file 2 — Additional file 2. Patient and sample demographics. [file 12920_2022_1348_MOESM2_ESM.txt]

ID	EGA_ID	Tumour Type	Biopsy site	ICI Type	time_to_prog_death	time_to_prog_death_censor	DCB_NCB	AF_median	Genome SNV	Genome Indel	Coding SNV	Coding Indel	Protein SNV	Protein Indel	Pseudo-panel	Genome Total	Coding Total	Protein Total	MSI	Always Consistent High / Low Group
30822	EGAD00001003661	LUNG	Bronchoscopy	PD-1	10	1	NCB	0.2	32.82	74.27	38.11	10.22	30.1	12.25	38.98	107.09	48.33	42.35	75.38	Yes
21516	EGAD00001002546	SKCM	skin	CTLA-4	11	1	NCB	0.305	11.64	0.16	5.94	0.03	4.47	0.03	4.72	11.8	5.97	4.5	0	No
29146	EGAD00001003647	COLO	US guided liver core biopsy	PD-1	21	1	NCB	0.365	48.12	1.39	42.76	0.16	32.95	0.22	34.25	49.51	42.92	33.17	0.06	Yes
26016	EGAD00001003005	LUNG	Punch or Excision biopsy of scalp nodules	PD-1	29	1	NCB	0.177	3.67	0.2	2.31	0.16	1.91	0.16	4.72	3.87	2.47	2.07	0.26	Yes
26123	EGAD00001003011	LUNG	Bronchoscopy	PD-1	32	1	NCB	0.487	17.09	2.33	10.38	0.59	8.85	0.69	9.45	19.42	10.97	9.54	0	No
33740	EGAD00001004625	STAD	Ultrasound guided liver Biopsy	PD-1	34	1	NCB	0.444	5.49	1	2.69	0.19	2.28	0.25	2.36	6.49	2.88	2.53	0.09	Yes
36069	EGAD00001004657	CHOL	Ultrasound guided Liver bx	PD-1	34	1	NCB	0.295	9.77	2.6	7.75	0.97	6.47	1.09	3.54	12.37	8.72	7.56	0	No
26376	EGAD00001003016	BRCA	Ultrasound guided core bx of liver	PD-L1	34	1	NCB	0.296	3.64	0.21	4.72	0.09	3.66	0.13	4.72	3.85	4.81	3.79	0	Yes
33988	EGAD00001004628	SARC	Ultrasound guided bx of epigastric Mass	PD-L1/CTLA-4 combination	35	1	NCB	0.144	4.01	0.62	2.97	0.44	2.63	0.5	3.54	4.63	3.41	3.13	0	Yes
31031	EGAD00001003720	BRCA	U/S guided right breast bx with tru cut	PD-L1	36	1	NCB	0.224	7.94	1.37	6.85	0.72	6.16	0.81	8.26	9.31	7.57	6.97	0.62	Yes
34211	EGAD00001004636	UCEC	CT guided bx of pararenalMass	PD-1	38	1	NCB	0.305	3.91	1.77	2.75	0.31	2.59	0.34	2.36	5.68	3.06	2.93	0.28	Yes
24363	EGAD00001002597	PANC	Liver needle core	PD-1	38	1	NCB	0.216	4.13	0.28	3.22	0.13	2.78	0.16	2.36	4.41	3.35	2.94	0	Yes
28212	EGAD00001003073	PANC	US guided core liver biopsy	PD-L1	42	1	NCB	0.215	2.14	0.44	1.69	0.13	1.53	0.19	0	2.58	1.82	1.72	0	Yes
31979	EGAD00001003724	LYMP	CT guided core bx of right external iliac node	PD-1	43	1	NCB	0.079	67.19	0.68	57.64	0.09	48.36	0.09	50.79	67.87	57.73	48.45	0	Yes
36063	EGAD00001004653	SKCM	Ultrasound guided bx of Left shoulder mass	PD-1	43	1	NCB	0.507	13.07	0.21	6.75	0.03	5.35	0.03	2.36	13.28	6.78	5.38	0.44	No
36067	EGAD00001004655	HNSC	Right trans oral tongue bx	PD-L1/CTLA-4 combination	43	1	NCB	0.313	6.01	1.71	6.06	0.75	5.13	0.81	2.36	7.72	6.81	5.94	0.18	Yes
27792	EGAD00001003059	UCEC	US guided parasternal mass	NKG2A	51	1	NCB	0.311	2.6	0.41	1.63	0.03	1.31	0.06	0	3.01	1.66	1.37	0	Yes
37093	EGAD00001003722	KDNY	US guided pubic mass biopsy	PD-1	51	1	NCB	0.237	1.15	0.32	0.84	0.16	0.91	0.16	2.36	1.47	1	1.07	0.09	Yes
31042	EGAD00001003675	BRCA	Bronchoscopy	PD-1/LAG-3 combination	51	1	NCB	0.176	5.29	0.58	5.91	0.34	5.06	0.34	7.08	5.87	6.25	5.4	0.38	Yes
42585	EGAD00001005844	ACC	Right adrenalectomy	PD-L1	51	1	NCB	0.105	6.87	0.27	4.66	0.19	3.78	0.22	5.9	7.14	4.85	4	0.74	Yes
38599	EGAD00001004917	SKCM	Bronchoscopy of lung	PD-1	53	1	NCB	0.179	104.95	0.69	61.77	0.38	47.05	0.47	41.34	105.64	62.15	47.52	0	Yes
32558	EGAD00001003717	LUNG	Ct guided R SCF biopsy	PD-1	54	1	NCB	0.193	1.36	0.13	1.63	0.09	1.25	0.09	1.18	1.49	1.72	1.34	0.09	Yes
35258	EGAD00001004644	LUNG	CT guided Lung Bx	PD-1	54	1	NCB	0.279	6.36	0.27	4.22	0.13	2.94	0.22	9.45	6.63	4.35	3.16	0	Yes
37027	EGAD00001004673	LUNG	Bronchoscopy and EBUS	PD-1	55	1	NCB	0.162	2.12	0.22	1.69	0.13	1.53	0.16	0	2.34	1.82	1.69	0	Yes
27388	EGAD00001003042	BRCA	US guided axillary LN biopsy	OX-40	55	1	NCB	0.286	2.93	0.51	3.22	0.31	2.78	0.41	2.36	3.44	3.53	3.19	0.43	Yes
50535	EGAD00001004622	COLO	Ultrasound guided liver Biopsy	PD-L1/CTLA-4 combination	55	1	NCB	0.25	6.18	2.22	2.97	0.19	2.56	0.28	3.54	8.4	3.16	2.84	0.04	Yes
28125	EGAD00001003067	ESCA	US guided liver core biopsy	PD-1	57	1	NCB	0.264	7.36	2.06	5.53	0.13	4.63	0.19	4.72	9.42	5.66	4.82	0.06	Yes
28178	EGAD00001003072	BRCA	US guided subcutaneous abdominal wall core biopsy	PD-1	57	1	NCB	0.309	2.52	0.29	2.41	0.09	2	0.09	1.18	2.81	2.5	2.09	0.24	Yes
32395	EGAD00001003734	HNSC	Ultrasound guided core bx neck node	PD-1	60	1	NCB	0.357	93.13	2.5	52.58	1.28	40.07	1.56	44.89	95.63	53.86	41.63	0.13	Yes
28430	EGAD00001003085	SECR	US guided left axillary biopsy	PD-1	61	1	NCB	0.156	1.62	0.16	1.63	0.16	1.34	0.22	1.18	1.78	1.79	1.56	0	Yes
39725	EGAD00001004934	HNSC	US guided biopsy neck mass	PD-L1	69	1	NCB	0.306	4.26	2.2	2.63	0.22	2.59	0.31	5.9	6.46	2.85	2.9	0.29	Yes
39309	EGAD00001005836	PANC	EUS pancreas	PD-L1/CTLA-4 combination	69	1	NCB	0.291	3.39	0.92	2.16	0.03	1.91	0.06	0	4.31	2.19	1.97	0.04	Yes
23237	EGAD00001002564	LUNG	Ultrasound guided core bx of liver	PD-1	70	1	NCB	0.188	1.96	0.28	2	0.09	1.63	0.13	1.18	2.24	2.09	1.76	0.05	Yes
25603	EGAD00001002631	UCEC	U/S guided left inguinal node core bx	PD-1	71	1	NCB	0.226	4.72	0.57	3.66	0.09	3.16	0.13	4.72	5.29	3.75	3.29	0.06	Yes
23701	EGAD00001002576	BRCA	liver needle core	PD-1	73	1	NCB	0.162	7.37	0.61	5.41	0.47	4.81	0.56	10.63	7.98	5.88	5.37	0	No
37719	EGAD00001004693	LUNG	Ultrasound guided bx of interior Right pleural	PD-1	76	1	NCB	0.163	6.2	0.32	3.06	0.22	2.94	0.25	2.36	6.52	3.28	3.19	0	Yes
21392	EGAD00001002544	OV	SCF_R	NKG2A	79	1	NCB	0.176	3.81	0.29	2.53	0.19	1.97	0.19	2.36	4.1	2.72	2.16	0.05	Yes
34121	EGAD00001004632	BRCA	CT guided Lung bx	PD-1	80	1	NCB	0.144	7.64	0.27	6.72	0.22	5.19	0.22	5.9	7.91	6.94	5.41	0.05	Yes
22186	EGAD00001001966	LUNG	lung	PD-L1	80	1	NCB	0.197	6.63	0.61	4.28	0.16	3.91	0.19	1.18	7.24	4.44	4.1	0	Yes
24294	EGAD00001002593	SARC	flank mass	PD-L1	81	1	NCB	0.464	1.78	0.1	0.91	0.13	0.84	0.13	1.18	1.88	1.04	0.97	0.3	Yes
37970	EGAD00001004706	CHOL	US guided core liver biopsy	PD-L1/CTLA-4 combination	82	1	NCB	0.174	1.93	0.24	1.59	0.03	1.47	0.03	0	2.17	1.62	1.5	0	Yes
37080	EGAD00001004677	COLO	US guided core liver biopsy	PD-L1/CTLA-4 combination	83	1	NCB	0.207	3.82	0.96	3.06	0.13	2.47	0.16	3.54	4.78	3.19	2.63	0.05	Yes
27025	EGAD00001003024	SARC	CT guided RP biopsy	PD-L1	85	1	NCB	0.182	1.77	0.16	1.91	0.16	1.63	0.16	3.54	1.93	2.07	1.79	0	Yes
27981	EGAD00001003062	SARC	Surgical resection of nodule from sacrum at VGH	PD-1	86	1	NCB	0.275	3.29	0.54	2.38	0.34	1.63	0.47	2.36	3.83	2.72	2.1	0.31	Yes
39044	EGAD00001004932	PANC	US guided core left supraclavicular node biopsy	PD-L1/CTLA-4 combination	93	1	NCB	0.192	2.03	0.36	1.88	0.09	1.78	0.09	2.36	2.39	1.97	1.87	0	Yes
28668	EGAD00001003650	LUNG	US guided biopsy of left ribs	PD-1	95	1	NCB	0.254	17.4	0.69	9.53	0.22	8.28	0.25	2.36	18.09	9.75	8.53	0	No
35337	EGAD00001004650	LUNG	CT Guided Lung bx	PD-1	95	1	NCB	0.17	3.79	0.37	2.41	0.22	2	0.22	1.18	4.16	2.63	2.22	0	Yes
39503	EGAD00001005838	CHOL	US guided core liver biopsy	PD-1	96	1	NCB	0.101	2.27	0.21	1.28	0.09	1.34	0.13	0	2.48	1.37	1.47	0	Yes
32667	EGAD00001004605	UVM	Ultrasound guided liver Biopsy	PD-1	97	1	NCB	0.3155	0.69	0.08	0.75	0.06	0.63	0.03	1.18	0.77	0.81	0.66	0	Yes
25604	EGAD00001002632	GCT	US guided core left supraclaviculcar node biopsy	PD-L1	102	1	NCB	0.302	4.7	0.48	3.16	0.31	2.44	0.31	9.45	5.18	3.47	2.75	0	Yes
28132	EGAD00001004903	LUNG	CT guided lung core biopsy	PD-1	102	1	NCB	0.205	1.25	0.15	1.31	0.13	0.94	0.16	0	1.4	1.44	1.1	0	Yes
42585	EGAD00001005850	LUNG	US guided liver biopsy	PD-1	104	1	NCB	0.262	27.7	95.56	27.38	10.19	21.38	12.38	42.52	123.26	37.57	33.76	68.3	Yes
33129	EGAD00001004612	PANC	Ultrasound guided liver Biopsy	PD-L1/CTLA-4 combination	106	1	NCB	0.397	2.27	1.13	1.91	0.16	1.5	0.19	5.9	3.4	2.07	1.69	0	Yes
28123	EGAD00001003065	SECR	CT guided core biopsy of the lung	PD-L1/CTLA-4 combination	107	1	NCB	0.306	0.49	0.06	0.38	0.03	0.5	0.03	1.18	0.55	0.41	0.53	0	Yes
30221	EGAD00001003607	BRCA	Ultrasound guided R infraclavicular biopsy	PD-1	110	1	NCB	0.353	5.93	0.99	5.66	0.38	5.13	0.41	4.72	6.92	6.04	5.54	0.17	Yes
36962	EGAD00001004669	LUNG	Bronchoscopy	PD-L1/CTLA-4 combination	122	1	NCB	0.102	8.6	0.59	5.56	0.19	3.78	0.19	3.54	9.19	5.75	3.97	0.28	Yes
33532	EGAD00001004623	BRCA	Skin bx of Chest Wall / Skin Care Centre	PD-1	124	1	NCB	0.225	5.04	0.71	4.6	0.25	3.88	0.34	4.72	5.75	4.85	4.22	0.31	Yes
25593	EGAD00001004596	LUNG	Ultrasound guided bx of Liver	PD-L1/CTLA-4 combination	125	1	NCB	0.286	5.19	10.19	5.69	0.38	4.97	0.53	8.26	15.38	6.07	5.5	1.01	No
22186	EGAD00001005877	LUNG	Left chest	PD-1	130	1	NCB	0.28	1.06	0.11	0.75	0.03	0.69	0.06	1.18	1.17	0.78	0.75	0.17	Yes
37717	EGAD00001004692	LUNG	US guided chest wall biopsy	PD-1	131	1	NCB	0.275	1.67	0.25	1.56	0.06	1.22	0.09	1.18	1.92	1.62	1.31	0	Yes
35290	EGAD00001004647	UVM	US guided core bx of Liver	PD-1	137	1	NCB	0.371	0.71	0.07	0.59	0.03	0.47	0.03	1.18	0.78	0.62	0.5	0	Yes
38947	EGAD00001004931	SKCM	US guided cervical LN biopsy	PD-1	141	1	NCB	0.55	28.42	0.37	16.82	0.19	12.75	0.22	15.35	28.79	17.01	12.97	0.32	Yes
18624	EGAD00001002047	SECR	Chest wall	PD-1	148	1	NCB	0.196	3.18	0.62	2.84	0.47	2.25	0.56	2.36	3.8	3.31	2.81	0	Yes
38536	EGAD00001004912	PANC	US guided core liver biopsy	PD-L1/CTLA-4 combination	166	1	NCB	0.308	3.32	0.81	3.13	0.38	2.38	0.44	4.72	4.13	3.51	2.82	0	Yes
30313	EGAD00001003670	BRCA	US guided liver biopsy	PD-L1	167	1	NCB	0.142	6.87	0.75	4.88	0.53	4.6	0.66	2.36	7.62	5.41	5.26	0	Yes
31980	EGAD00001003716	HNSC	Lung resection at VGH	PD-1	167	1	NCB	0.137	5.47	0.34	4.06	0.16	3.38	0.16	3.54	5.81	4.22	3.54	0.17	Yes
30897	EGAD00001003657	LUNG	CT guided lung core bx	PD-L1/CTLA-4 combination	170	1	NCB	0.244	18.02	1.07	9.78	0.47	8.6	0.63	8.26	19.09	10.25	9.23	0	No
22186	EGAD00001005863	PANC	Pancreas	PD-L1/CTLA-4 combination	173	1	NCB	0.226	2.25	0.41	1.59	0.09	1.34	0.13	3.54	2.66	1.68	1.47	0.09	Yes
14891	EGAD00001001961	LUNG	lung	PD-1	179	1	NCB	0.201	21.09	0.79	10.07	0.41	9.07	0.53	5.9	21.88	10.48	9.6	0	No
23674	EGAD00001001876	COLO	En bloc tumour excision	PD-1/CTLA-4 combination	184	0	DCB	0.294	33.64	12.49	34.57	3.16	27.45	3.78	42.52	46.13	37.73	31.23	81.49	Yes
25966	EGAD00001003617	LUNG	US guided core left supraclaviculcar node biopsy	PD-1	188	1	DCB	0.139	24.6	0.84	13.22	0.5	11.88	0.53	10.63	25.44	13.72	12.41	0	Yes
25589	EGAD00001002628	COLO	Surgery of the left side of the neck	PD-1	204	1	DCB	0.336	16.13	0.33	15.88	0.16	12.72	0.16	18.9	16.46	16.04	12.88	0	Yes
25980	EGAD00001002997	BRCA	CT guided lung core bx	PD-1	214	1	DCB	0.218	9	1.64	6.28	0.84	5.88	0.97	2.36	10.64	7.12	6.85	0.19	No
23764	EGAD00001002583	SARC	liver needle core	PD-L1	222	1	DCB	0.254	2.55	0.12	1.19	0.13	1.09	0.09	1.18	2.67	1.32	1.18	0	Yes
22186	EGAD00001005858	PANC	Ultrasound guided core bx of liver	PD-L1/CTLA-4 combination	278	1	DCB	0.298	1.29	0.78	1.47	0.16	1.31	0.16	1.18	2.07	1.63	1.47	0.13	Yes
26125	EGAD00001003013	STAD	bilateral salpingo-oophorectomy at VGH	PD-1	290	1	DCB	0.184	4.43	0.94	2.56	0.19	2.41	0.19	3.54	5.37	2.75	2.6	0	Yes
28495	EGAD00001003639	LUNG	Bronchoscopy	PD-1	340	1	DCB	0.073	5.26	0.11	1.78	0.16	1.59	0.19	0	5.37	1.94	1.78	0	Yes
34159	EGAD00001004633	KDNY	Ultrasound guided L SCF node	PD-1	369	1	DCB	0.213	1.79	0.34	1.31	0.22	1.06	0.25	1.18	2.13	1.53	1.31	0	Yes
39280	EGAD00001004933	LUNG	Bronchoscopy of lung	PD-1	401	1	DCB	0.238	91.08	1.15	67.11	0.81	50.55	0.88	55.52	92.23	67.92	51.43	0	Yes
34491	EGAD00001004642	PANC	US guided core bx of Liver	PD-L1/CTLA-4 combination	437	1	DCB	0.344	1.74	0.59	1.5	0.09	1.28	0.13	2.36	2.33	1.59	1.41	0.1	Yes
28278	EGAD00001003076	LUNG	CT guided core lung biopsy	PD-1	503	1	DCB	0.235	38.04	1.32	21.35	0.66	18.94	0.75	22.44	39.36	22.01	19.69	0	Yes
28224	EGAD00001003603	SKCM	Right axillary lymph node biopsy	PD-1	535	1	DCB	0.472	41.02	0.37	22.1	0.13	17.54	0.13	18.9	41.39	22.23	17.67	0.18	Yes
38946	EGAD00001005831	SKCM	Ultrasound Guided Core of left axilla	PD-1	544	0	DCB	0.445	64.86	0.81	35.57	0.06	27.85	0.09	21.26	65.67	35.63	27.94	0.23	Yes
25921	EGAD00001002646	LUNG	Pleural nodule needle core	PD-1	557	1	DCB	0.156	0.85	0.08	0.84	0.19	0.69	0.19	0	0.93	1.03	0.88	0	Yes
23808	EGAD00001002585	SKCM	lymph_node porta hepatis	PD-1	578	0	DCB	0.347	33.85	0.94	17.04	0.16	13.47	0.22	8.26	34.79	17.2	13.69	0.18	No
32015	EGAD00001003714	BRCA	Left neck node core biopsy	PD-1	626	0	DCB	0.28	22.43	0.79	19.54	0.06	15.88	0.06	17.72	23.22	19.6	15.94	0.59	Yes
37025	EGAD00001004717	PANC	US guided core liver biopsy	PD-L1/CTLA-4 combination	673	0	DCB	0.129	1.31	0.15	1.22	0.09	1.13	0.09	0	1.46	1.31	1.22	0	Yes
39905	EGAD00001005842	PANC	US guided biopsy omental cake	PD-L1/CTLA-4 combination	706	1	DCB	0.087	1.35	0.07	1.25	0.03	0.97	0.06	1.18	1.42	1.28	1.03	0	Yes
25559	EGAD00001002614	THYM	Thorascoscopic operation (excision of pleural plaque/lesion)	PD-L1	756	0	DCB	0.145	1.11	0.08	0.66	0.03	0.47	0.06	2.36	1.19	0.69	0.53	0	Yes
31034	EGAD00001003694	LUNG	Ultrasound guided bx of Lt chest wall	PD-1	769	1	DCB	0.188	16.44	0.74	6.78	0.25	6.28	0.28	4.72	17.18	7.03	6.56	0	No
