# Supplementary material for: TMBur: a distributable tumor mutation burden approach for whole genome sequencing
Source: BMC Med Genomics. 2022 Sep 7;15:190. doi: 10.1186/s12920-022-01348-z (PMC9450342; doi:10.1186/s12920-022-01348-z)
Supplement: Supplementary file 3 — Additional file 3. Cancer genes for which the CDS variant count is limited to. [file 12920_2022_1348_MOESM3_ESM.xlsx]

## Sheet: Sheet1
ABL1
ACVR1B
AKT1
AKT2
AKT3
ALK
ALOX12B
APC
AR
ARAF
ARFRP1
ARID1A
ASXL1
ATM
ATR
ATRX
AURKA
AURKB
AXIN1
AXL
BAP1
BARD1
BCL2
BCL2L1
BCL2L2
BCL6
BCOR
BCORL1
BCR
BRAF
BRCA1
BRCA2
BRD4
BRIP1
BTG1
BTG2
BTK
C17orf39
CALR
CARD11
CASP8
CBFB
CBL
CCND1
CCND2
CCND3
CCNE1
CD22
CD274
CD70
CD74
CD79A
CD79B
CDC73
CDH1
CDK12
CDK4
CDK6
CDK8
CDKN1A
CDKN1B
CDKN2A
CDKN2B
CDKN2C
CEBPA
CHEK1
CHEK2
CIC
CREBBP
CRKL
CSF1R
CSF3R
CTCF
CTNNA1
CTNNB1
CUL3
CUL4A
CXCR4
CYP17A1
DAXX
DDR1
DDR2
DIS3
DNMT3A
DOT1L
EED
EGFR
EMSY
EP300
EPHA3
EPHB1
EPHB4
ERBB2
ERBB3
ERBB4
ERCC4
ERG
ERRFI1
ESR1
ETV4
ETV5
ETV6
EWSR1
EZH2
EZR
FAM123B
FAM46C
FANCA
FANCC
FANCG
FANCL
FAS
FBXW7
FGF10
FGF12
FGF14
FGF19
FGF23
FGF3
FGF4
FGF6
FGFR1
FGFR2
FGFR3
FGFR4
FH
FLCN
FLT1
FLT3
FOXL2
FUBP1
GABRA6
GATA3
GATA4
GATA6
GNA11
GNA13
GNAQ
GNAS
GRM3
GSK3B
H3F3A
HDAC1
HGF
HNF1A
HRAS
HSD3B1
ID3
IDH1
IDH2
IGF1R
IKBKE
IKZF1
INPP4B
IRF2
IRF4
IRS2
JAK1
JAK2
JAK3
JUN
KDM5A
KDM5C
KDM6A
KDR
KEAP1
KEL
KIT
KLHL6
KRAS
LTK
LYN
MAF
MAP2K1
MAP2K2
MAP2K4
MAP3K1
MAP3K13
MAPK1
MCL1
MDM2
MDM4
MED12
MEF2B
MEN1
MERTK
MET
MITF
MKNK1
MLH1
MLL
MLL2
MPL
MRE11A
MSH2
MSH3
MSH6
MST1R
MTAP
MTOR
MUTYH
MYB
MYC
MYCL1
MYCN
MYD88
NBN
NF1
NF2
NFE2L2
NFKBIA
NKX2-1
NOTCH1
NOTCH2
NOTCH3
NPM1
NRAS
NT5C2
NTRK1
NTRK2
NTRK3
NUTM1
P2RY8
PALB2
PARK2
PARP1
PARP2
PARP3
PAX5
PBRM1
PDCD1
PDCD1LG2
PDGFRA
PDGFRB
PDK1
PIK3C2B
PIK3C2G
PIK3CA
PIK3CB
PIK3R1
PIM1
PMS2
POLD1
POLE
PPARG
PPP2R1A
PPP2R2A
PRDM1
PRKAR1A
PRKCI
PTCH1
PTEN
PTPN11
PTPRO
QKI
RAC1
RAD21
RAD51
RAD51B
RAD51C
RAD51D
RAD52
RAD54L
RAF1
RARA
RB1
RBM10
REL
RET
RICTOR
RNF43
ROS1
RPTOR
RSPO2
SDC4
SDHA
SDHB
SDHC
SDHD
SETD2
SF3B1
SGK1
SLC34A2
SMAD2
SMAD4
SMARCA4
SMARCB1
SMO
SNCAIP
SOCS1
SOX2
SOX9
SPEN
SPOP
SRC
STAG2
STAT3
STK11
SUFU
SYK
TBX3
TEK
TERC
TERT
TET2
TGFBR2
TIPARP
TMPRSS2
TNFAIP3
TNFRSF14
TP53
TSC1
TSC2
TYRO3
U2AF1
VEGFA
VHL
WHSC1
WHSC1L1
WT1
XPO1
XRCC2
ZNF217
ZNF703
