# Supplementary material for: TMBur: a distributable tumor mutation burden approach for whole genome sequencing
Source: BMC Med Genomics. 2022 Sep 7;15:190. doi: 10.1186/s12920-022-01348-z (PMC9450342; doi:10.1186/s12920-022-01348-z)
Supplement: Supplementary file 4 — Additional file 4. Tumor suppressor genes for which nonsense SNVs and SNPEff impact ratings of “HIGH”, “MODERATE”, or “LOW” variants are excluded from CDS counts. [file 12920_2022_1348_MOESM4_ESM.xlsx]

## Sheet: Sheet1
APOBEC3B
ARNT
ATP1A1
BCL11B
BCL9L
BCORL1
BIRC3
BMPR1A
BTK
CBL
CBLC
CDKN1A
CIC
CREBBP
CUX1
DAXX
DDB2
ELF4
EPAS1
ERBB4
ESR1
EZH2
FES
FOXL2
FOXO1
FOXO3
FOXO4
GATA1
GATA3
GPC3
HOXA11
HOXA9
IRF4
IRS4
JAK1
KDM6A
KLF4
KMT2D
LEF1
MALAT1
MAP2K4
MAP3K1
MAP3K13
MKL1
NFE2L2
NFKB2
NKX2-1
NOTCH1
NOTCH2
NTRK1
PABPC1
PAX5
POLQ
PRKAR1A
PTK6
QKI
RAD21
RECQL4
RHOA
RUNX1
RUNX1T1
STAT5B
SUZ12
TBL1XR1
TBX3
TCF3
TERT
TET1
TP53
TP63
TRIM24
WT1
ABI1
ACVR2A
AMER1
APC
ARHGAP26
ARHGEF10
ARHGEF10L
ARHGEF12
ARID1A
ARID1B
ARID2
ASXL1
ASXL2
ATM
ATP2B3
ATR
ATRX
AXIN1
AXIN2
B2M
BAP1
BARD1
BAX
BAZ1A
BCL10
BCOR
BLM
BRCA1
BRCA2
BRIP1
BTG1
BUB1B
CAMTA1
CARS
CASC5
CASP3
CASP8
CASP9
CBFA2T3
CBFB
CBLB
CCDC6
CCNB1IP1
CCNC
CD274
CDC73
CDH1
CDH10
CDH11
CDK12
CDKN1B
CDKN2A
CDKN2C
CDX2
CEBPA
CHD2
CHEK2
CIITA
CLTC
CLTCL1
CNBP
CNOT3
CNTNAP2
CPEB3
CREB3L1
CSMD3
CTCF
CUL3
CYLD
DDX10
DDX3X
DICER1
DNM2
DNMT3A
DROSHA
EBF1
EED
EIF3E
ELF3
ELL
EP300
EPS15
ERCC2
ERCC3
ERCC4
ERCC5
ETNK1
ETV6
EXT1
EXT2
FAM46C
FANCA
FANCC
FANCD2
FANCE
FANCF
FANCG
FAS
FAT1
FAT4
FBLN2
FBXO11
FBXW7
FEN1
FH
FHIT
FLCN
FUS
GPC5
GRIN2A
HNF1A
ID3
IGF2BP2
IKZF1
KAT6B
KDM5C
KEAP1
KLF6
KMT2C
LARP4B
LEPROTL1
LRIG3
LRP1B
LZTR1
MAX
MED12
MEN1
MGMT
MLF1
MLH1
MSH2
MSH6
MUTYH
MYH9
N4BP2
NAB2
NBN
NCOA4
NCOR1
NCOR2
NDRG1
NF1
NF2
NFKBIE
NRG1
NTHL1
PALB2
PBRM1
PER1
PHF6
PHOX2B
PIK3R1
PML
PMS2
POLD1
POLE
POLG
POT1
PPARG
PPP2R1A
PPP6C
PRDM1
PRDM2
PRF1
PTCH1
PTEN
PTPN13
PTPN6
PTPRB
PTPRC
PTPRD
PTPRK
PTPRT
RAD17
RAD51B
RANBP2
RB1
RBM10
RFWD3
RHOH
RMI2
RNF43
ROBO2
RPL10
RPL22
RPL5
RSPO2
SBDS
SDHA
SDHAF2
SDHB
SDHC
SDHD
SETD1B
SETD2
SFPQ
SFRP4
SH2B3
SIRPA
SLC34A2
SMAD2
SMAD3
SMAD4
SMARCA4
SMARCB1
SMARCD1
SMARCE1
SMC1A
SOCS1
SOX21
SPEN
SPOP
STAG1
STAG2
STK11
SUFU
TET2
TGFBR2
TMEM127
TNFAIP3
TNFRSF14
TPM3
TRAF7
TRIM33
TSC1
TSC2
UBR5
USP44
VHL
WIF1
WNK2
WRN
XPA
XPC
YWHAE
ZBTB16
ZFHX3
ZMYM3
ZNF278
ZNF331
ZNRF3
ZRSR2
