# Supplementary material for: TMBur: a distributable tumor mutation burden approach for whole genome sequencing
Source: BMC Med Genomics. 2022 Sep 7;15:190. doi: 10.1186/s12920-022-01348-z (PMC9450342; doi:10.1186/s12920-022-01348-z)
Supplement: Supplementary file 5 — Additional file 5. Analysis infrastructure at Canada’s Michael Smith Genome Sciences Centre at BC Cancer in Vancouver, and The Hospital for Sick Children in Toronto, Canada. [file 12920_2022_1348_MOESM5_ESM.xlsx]

## Sheet: Sheet1
Centre	Canada's Michael Smith Genome Sciences Centre - Vancouver	SickKids - Toronto
sheduler	SLURM v. 17.02.1	Moab/Torque
OS	CentOS 7	CentOS 7
CPU	Intel(R) Xeon(R) CPU E5-2650 v4 @ 2.20GHz per node	Intel(R) Xeon(R) CPU E5-2670 v2 @ 2.50GHz or Intel(R) Xeon(R) Gold 6140 CPU @ 2.30GHz
RAM	384Gb per node	128-768Gb per node
