# Supplementary material for: TMBur: a distributable tumor mutation burden approach for whole genome sequencing
Source: BMC Med Genomics. 2022 Sep 7;15:190. doi: 10.1186/s12920-022-01348-z (PMC9450342; doi:10.1186/s12920-022-01348-z)
Supplement: Supplementary file 6 — Additional file 6. Reproducibility tests performed with TMBur. [file 12920_2022_1348_MOESM6_ESM.xlsx]

## Sheet: Sheet1
Summary		Non-N bases in 1-22,X,Y	Genome SNVs	Genome Indels	Genome SNV TMB	Genome Indel TMB	Coding bases in 1-22,X,Y	Coding SNVs	Coding Indels	Coding SNV TMB	Coding Indel TMB	Protein SNVs	Protein INDELs	Protein SNV TMB	Protein Indel TMB	MSI status	MSI score
	Median	2667837836	38017.5	1302	14.25	0.49	31990128	270	6	8.44	0.19	214	8	6.69	0.25	MSS	0.4
	Upper quartile	2667837836	38018.5	1302	14.25	0.49	31990128	270	6	8.44	0.19	214	8	6.69	0.25	MSS	0.4
	Lower quartile	2667837836	38016	1301	14.25	0.49	31990128	270	6	8.44	0.19	214	8	6.69	0.25	MSS	0.3375
Individual runs
center	run	Non-N bases in 1-22,X,Y	Genome SNVs	Genome Indels	Genome SNV TMB	Genome Indel TMB	Coding bases in 1-22,X,Y	Coding SNVs	Coding Indels	Coding SNV TMB	Coding Indel TMB	Protein SNVs	Protein INDELs	Protein SNV TMB	Protein Indel TMB	MSI status	MSI score
BCGSC	2.2.5_rep1	2667837836	38016	1302	14.25	0.49	31990128	270	6	8.44	0.19	214	8	6.69	0.25	MSS	0.4
BCGSC	2.2.5_rep2	2667837836	38018	1302	14.25	0.49	31990128	270	6	8.44	0.19	214	8	6.69	0.25	MSS	0.4
BCGSC	2.2.5_rep3	2667837836	38017	1302	14.25	0.49	31990128	270	6	8.44	0.19	214	8	6.69	0.25	MSS	0.4
BCGSC	2.2.5_rep4	2667837836	38016	1301	14.25	0.49	31990128	270	6	8.44	0.19	214	8	6.69	0.25	MSS	0.35
BCGSC	2.2.5_rep5	2667837836	38020	1302	14.25	0.49	31990128	270	6	8.44	0.19	214	8	6.69	0.25	MSS	0.4
BCGSC	2.2.5_rep6	2667837836	38018	1302	14.25	0.49	31990128	270	6	8.44	0.19	214	8	6.69	0.25	MSS	0.4
BCGSC	2.2.5_rep7	2667837836	38014	1301	14.25	0.49	31990128	270	6	8.44	0.19	214	8	6.69	0.25	MSS	0.35
BCGSC	2.2.5_rep8	2667837836	38018	1302	14.25	0.49	31990128	270	6	8.44	0.19	214	8	6.69	0.25	MSS	0.3
BCGSC	2.2.5_rep9	2667837836	38015	1302	14.25	0.49	31990128	270	6	8.44	0.19	214	8	6.69	0.25	MSS	0.4
BCGSC	2.2.5_rep10	2667837836	38016	1302	14.25	0.49	31990128	270	6	8.44	0.19	214	8	6.69	0.25	MSS	0.4
SickKids	2.2.5_rep1	2667837836	38022	1301	14.25	0.49	31990128	270	6	8.44	0.19	214	8	6.69	0.25	MSS	0.3
SickKids	2.2.5_rep2	2667837836	38022	1301	14.25	0.49	31990128	270	6	8.44	0.19	214	8	6.69	0.25	MSS	0.3
