# Supplementary material for: TMBur: a distributable tumor mutation burden approach for whole genome sequencing
Source: BMC Med Genomics. 2022 Sep 7;15:190. doi: 10.1186/s12920-022-01348-z (PMC9450342; doi:10.1186/s12920-022-01348-z)
Supplement: Supplementary file 7 — Additional file 7. Multivariate Cox proportional hazards models for TMB ≥ 10/Mb with tumor type. [file 12920_2022_1348_MOESM7_ESM.txt]

TMB Estimate	HR	lower_95	upper_95	pval
Protein SNV	0.311225796	0.124939346	0.775268152	0.012190151
Protein Total	0.311225796	0.124939346	0.775268152	0.012190151
Genome SNV	0.392807082	0.190045424	0.811897498	0.011652977
Coding SNV	0.395286334	0.174753775	0.894122522	0.025834415
Coding Total	0.408052972	0.187525294	0.88791877	0.02384379
Genome Total	0.427396315	0.217948733	0.838121915	0.013364587
Pseudo-panel	0.530963146	0.257584117	1.09448465	0.08628412
